# Supplementary material for: Expression profiling and analysis of some miRNAs in subcutaneous white adipose tissue during development of obesity
Source: Genes Nutr. 2020 May 4;15:8. doi: 10.1186/s12263-020-00666-0 (PMC7197174; doi:10.1186/s12263-020-00666-0)
Supplement: Supplementary file 1 — Additional file 1: Table S1. Enriched KEGG pathways for studied miRNAs. [file 12263_2020_666_MOESM1_ESM.xlsx]

## Sheet: Sheet1
table S1 :Enriched KEGG pathways for studied miRNAs
Enriched KEGG pathways for rno-mir-130a target genes
Enriched pathway	P-Value
Endocytosis	2.6e-07
Focal adhesion	9.2e-07
Wnt signaling pathway	2.3e-06
TGF-beta signaling pathway	5.4e-06
Hippo signaling pathway	1.5e-05
Insulin signaling pathway	1.6e-05
Rap1 signaling pathway	2.1e-05
AMPK signaling pathway	2.7e-05
Calcium signaling pathway	3.9e-05
MAPK signaling pathway	3.9e-05
FoxO signaling pathway	3.9e-05
Insulin resistance	4.3e-05
cAMP signaling pathway	4.5e-05
Ras signaling pathway	7.6e-05
PI3K-Akt signaling pathway	8.3e-05
ErbB signaling pathway	0.00027
Glucagon signaling pathway	0.00032
mTOR signaling pathway	0.00046
Sphingolipid signaling pathway	0.00066
Regulation of actin cytoskeleton	0.0016
TNF signaling pathway	0.0035
Adipocytokine signaling pathway	0.0045
Enriched KEGG pathways for rno-miR-30a target genes
Enriched pathway	P-Value
AMPK signaling pathway	3.6e-08
MAPK signaling pathway	6e-08
FoxO signaling pathway	2.8e-07
ErbB signaling pathway	3.6e-07
PI3K-Akt signaling pathway	1.2e-06
Endocytosis	4.2e-06
Rap1 signaling pathway	4.7e-06
TNF signaling pathway	5.7e-06
Ras signaling pathway	1.5e-05
cAMP signaling pathway	1.8e-05
Hippo signaling pathway	2.1e-05
Focal adhesion	2.3e-05
Insulin resistance	7.4e-05
Insulin signaling pathway	0.00011
Regulation of actin cytoskeleton	0.00037
mTOR signaling pathway	0.00056
Wnt signaling pathway	0.00087
Cell cycle	0.0013
Enriched KEGG pathways for rno-miR-133a target genes
Enriched pathway	P-Value
Endocytosis	2.8e-08
FoxO signaling pathway	1.5e-07
Hippo signaling pathway	1.6e-07
MAPK signaling pathway	9.6e-07
Rap1 signaling pathway	1e-06
Insulin signaling pathway	1.6e-06
AMPK signaling pathway	5e-06
ErbB signaling pathway	5.6e-06
cAMP signaling pathway	5.7e-06
Ras signaling pathway	5.8e-06
Wnt signaling pathway	6e-06
Regulation of actin cytoskeleton	7.7e-06
Sphingolipid signaling pathway	8.3e-06
Calcium signaling pathway	1.1e-05
Enriched KEGG pathways for rno-let-7a target genes
Enriched pathway	P-Value (FDR)
MAPK signaling pathway	1.4e-08
PI3K-Akt signaling pathway	1.4e-08
Endocytosis	2.4e-07
FoxO signaling pathway	4.1e-07
Focal adhesion	1.4e-06
Wnt signaling pathway	1.5e-06
TNF signaling pathway	3.1e-06
Hippo signaling pathway	6.2e-06
Rap1 signaling pathway	9.4e-06
Cell cycle	1.1e-05
AMPK signaling pathway	1.2e-05
Chemokine signaling pathway	4.7e-05
Enriched KEGG pathways for rno-miR-107 target genes
Enriched pathway	P-Value
Rap1 signaling pathway	1.2e-09
Wnt signaling pathway	1.6e-09
cAMP signaling pathway	1.7e-09
Focal adhesion	2.6e-08
Insulin signaling pathway	2.8e-08
MAPK signaling pathway	3.4e-08
Hippo signaling pathway	2e-07
TNF signaling pathway	2.4e-07
Sphingolipid signaling pathway	5.9e-07
PI3K-Akt signaling pathway	2.2e-06
Endocytosis	7.9e-06
Enriched KEGG pathways for rno-miR-193a target genes
Enriched pathway	P-Value
MAPK signaling pathway	1.1e-09
Calcium signaling pathway	1.8e-08
Focal adhesion	5.6e-08
Hippo signaling pathway	1.5e-07
Rap1 signaling pathway	1.9e-07
PI3K-Akt signaling pathway	1.9e-06
Ras signaling pathway	2.5e-06
cAMP signaling pathway	3.4e-06
Endocytosis	6.5e-06
Wnt signaling pathway	3.2e-05
Insulin signaling pathway	3.2e-05
Insulin resistance	3.6e-05
TNF signaling pathway	4e-05
Regulation of actin cytoskeleton	4.3e-05
Chemokine signaling pathway	4.4e-05
TGF-beta signaling pathway	9.8e-05
AMPK signaling pathway	0.00017
FoxO signaling pathway	0.00021
Sphingolipid signaling pathway	0.00024
Cytokine-cytokine receptor interaction	0.00031
Leukocyte transendothelial migration	0.00042
NF-kappa B signaling pathway	0.00047
ErbB signaling pathway	0.00047
Cell cycle	0.0055
Glucagon signaling pathway	0.0073
VEGF signaling pathway	0.0097
Adipocytokine signaling pathway	0.013
mTOR signaling pathway	0.014
Jak-STAT signaling pathway	0.026
Apoptosis	0.03
Notch signaling pathway	0.04
p53 signaling pathway	0.05
Glycolysis / Gluconeogenesis	0.05
Enriched KEGG pathways for rno-miR-125a target gene
Enriched pathway	P-Value
Rap1 signaling pathway	3.2e-14
MAPK signaling pathway	5e-14
Insulin signaling pathway	1.4e-10
Hippo signaling pathway	4.5e-10
Regulation of actin cytoskeleton	3.3e-09
cAMP signaling pathway	1.1e-08
Sphingolipid signaling pathway	1.2e-08
Endocytosis	1.3e-08
FoxO signaling pathway	7.9e-08
Focal adhesion	1.5e-07
AMPK signaling pathway	2e-07
Leukocyte transendothelial migration	6.5e-07
mTOR signaling pathway	1.3e-06
Wnt signaling pathway	1.8e-06
ErbB signaling pathway	2.2e-06
Insulin resistance	4.9e-06
PI3K-Akt signaling pathway	7e-06
TNF signaling pathway	1.8e-05
Calcium signaling pathway	3.1e-05
Notch signaling pathway	4.7e-05
Chemokine signaling pathway	6e-05
Adipocytokine signaling pathway	0.00034
NF-kappa B signaling pathway	0.00048
VEGF signaling pathway	0.0005
p53 signaling pathway	0.0046
Regulation of lipolysis in adipocytes	0.0052
Regulation of autophagy	0.023
Apoptosis	0.028
Toll-like receptor signaling pathway	0.049
